# Supplementary material for: Brown Dog Tick (Rhipicephalus sanguineus Sensu Lato) Infection with Endosymbiont and Human Pathogenic Rickettsia spp., in Northeastern México
Source: Int J Environ Res Public Health. 2022 May 20;19(10):6249. doi: 10.3390/ijerph19106249 (PMC9141927; doi:10.3390/ijerph19106249)
Supplement: Supplementary file 1 [file ijerph-19-06249-s001.zip]

Archive with 1 entries (1 files):
- ijerph-1683630-supplementary.pdf
